# Supplementary material for: Effect of Metal Modification of Activated Carbon on the Hydrogen Adsorption Capacity
Source: Nanomaterials (Basel). 2025 Oct 1;15(19):1503. doi: 10.3390/nano15191503 (PMC12526254; doi:10.3390/nano15191503)
Supplement: Supplementary file 1 [file nanomaterials-15-01503-s001.zip]

Archive with 1 entries (1 files):
- nanomaterials-3860297-supplementary.pdf
